# Supplementary material for: Animal-related factors associated with moderate-to-severe diarrhea in children younger than five years in western Kenya: A matched case-control study
Source: PLoS Negl Trop Dis. 2017 Aug 4;11(8):e0005795. doi: 10.1371/journal.pntd.0005795 (PMC5559092; doi:10.1371/journal.pntd.0005795)
Supplement: S3 Table — (XLSX) [file pntd.0005795.s003.xlsx]

## Sheet: GEMS-ZED data
S3 Table. De-identified dataset of 37 variables included in the multivariable model of animal-related factors associated with moderate-to-severe diarrhea in children younger than five years in western Kenya (GEMS-ZED study). Yellow highlighted cells show where missing values were imputed through multiple imputation (R package ‘mice’). Further details of methods used for model building are present…
Description of variables in dataset
Name variable	childid.x	Status	Case_id	Rodents_feacesorurinehse	Rodents_5out_bin	Rodents_feacesorurinout_bin	wash_hands	FEadult_living	FE_cookingarea	FEadult_nuzzle	FEadult_separation	FEadult_distance_bin	CH_manure_new	CH_dam	CH_feeding	CH_watering	CH_skin	CH_butcher	CPyoung_barn	CPadult_barn	CPyoung_manure	CP_sick	BOyoung_confi	BO_cookingarea	BO_defecate	BO_water	BO_sick	BOadult_play	Ovadult_defecate	OVyoung_barn	OVyoung_pen	OV_stored	OV_water	OVadult_distance_bin	OVadult_pen	OVadult_play	Total_OV
Type of variable	Character	Categorical	Character	Categorical	Binary	Binary	Binary	Categorical	Binary	Binary	Categorical	Categorical	Categorical	Binary	Binary	Binary	Binary	Binary	Categorical	Categorical	Categorical	Binary	Categorical	Binary	Binary	Categorical	Binary	Binary	Binary	Categorical	Categorical	Binary	Categorical	Categorical	Categorical	Binary	Discrete
Description	Child identification (deidentified)	Case or control	Matched case identification	Frequency of fresh rodents excreta in the house	Rodents (fewer than 5) present outside daily or often around the house	Fresh rodent excreta (feces/urine) found daily or often outside the house	Child washes hands after contact with animals	Adult cat spending the night in the house/living area	Cats entered the compound cooking area within the last three weeks	Adult cat nuzzling, nibbling or licking the child	Separation of sleeping areas of the child and adult cats	Distance between sleeping areas of the child and adult cats	Use of chicken manure	Source of water for the chickens is the dam	Child's presence during feeding the chickens	Child's presence during watering the chickens	Child's presence during chickens skinning	Child's presence during chickens butchering	Young goat sleeping in the barn	Adult goat sleeping in the barn	Frequency of manure collection from young goats	Owner report at least one clinical sign (diarrhea, lost appetite, weight loss, milkproduction dropping, staring haircoat) in goats during the last 3 weeks	Confinement of young bovine at night	Bovine entered the compound cooking area within the last three weeks	Bovine defecated in the compound cooking area within the last three weeks	Source of water for bovine	Owner report at least one clinical sign (diarrhea, lost appetite, weight loss, milk production dropping, staring haircoat) in bovine during the last 3 weeks	Child plays areas within the compound where adult bovine spends the night	Child playing in area within the compound where adult sheep defecate	Young sheep sleeping in the barn	Young sheep sleeping in the pen	Sheep manure is stored	Source of water for sheep	Distance of sleeping area between child and sheep	Adult sheep sleeping in the pen	Child playing in area within the compound where adult sheep sleep	Total number of sheep
Code (categorical)		0: Control; 1: Case	0: No; 1: Yes	1: Never, 2: Seldom, 3: Often, 4: Daily	0: No; 1: Yes	0: No; 1: Yes	0: No; 1: Yes	0: No adult cats, 1: Present adult cats not spending the night within the house/living area, 2: Present adult cats spending the night within the house/living area	0: No; 1: Yes	0: No; 1: Yes	0: No adult cats; 1: Sleeping areas of the child and adult cats not separated; 2: Sleeping areas of the child and adult cats separated	0: No adult cats; 1: Distance from where the child sleeps to where the adult cats sleep is 4 meters or more; 2: Distance from where the child sleeps to where the adult cats sleep is less than 4 meters	0: no manure; 1: in the farm; 2: in the compound	0: No; 1: Yes	0: No; 1: Yes	0: No; 1: Yes	0: No; 1: Yes	0: No; 1: Yes	0: No young goat; 1: Young goats sleep outside a barn; 2: Young goats sleep in barn	0: No adult goats; 1: Adult goats sleep outside a barn; 2: Adult goats sleep in barn	0: No manure from young goats; 1: Collection of manure from young goats once or more a day; 2: Collection of the from young goats less than once a day	0: No; 1: Yes	0: No young bovine;1: Young bovine present but not confined in living room or barn; 2: Young bovine present and confined in living room; 3: Young bovine present and confined in barn	0: No; 1: Yes	0: No; 1: Yes	0: No Bovine; 1: Water is brought to the bovine or the household doesn’t use the same source for drinking; 2: The bovine are going to a source of water which is the same used by the household for drinking	0: No; 1: Yes	0: No; 1: Yes	0: No; 1: Yes	0: No young sheep; 1: Young sheep sleep outside a barn; 2: Young sheep sleep in barn	0: No young sheep; 1: Young sheep sleep outside a pen; 2: Young sheep sleep in pen	0: No; 1: Yes	0: No sheep; 1: Water is brought to the sheep or the household doesn’t use the same source for drinking; 2: The sheep go to a source of water which is the same used by the household for drinking	0: No adult sheep ; 1: Distance from where the child sleeps to where the adult sheep sleep is 30 meters or more; 2: Distance from where the child sleeps to where the adult sheep sleep is less than 30 meters	0: No adult sheep; 1: Adult sheep sleep outside a pen; 2: Adult sheep sleep in pen	0: No; 1: Yes
Recoded after multicollinearity assessment	No	No	No	No	No	No	No	No	No	No	No	No	Yes	No	No	No	No	No	No	No	No	No	Yes	No	No	No	No	No	No	No	No	No	No	No	No	No	No
Number of missing values (before multiple imputation)	0	0	0	0	0	0	12	1	0	2	7	7	6	5	2	2	2	2	1	1	0	0	0	4	5	0	0	1	2	0	0	0	0	0	0	1	1
Dataset
	childid.x	Status	Case_id	Rodents_feacesorurinehse	Rodents_5out_bin	Rodents_feacesorurinout_bin	wash_hands	FEadult_living	FE_cookingarea	FEadult_nuzzle	FEadult_separation	FEadult_distance_bin	CH_manure_new	CH_dam	CH_feeding	CH_watering	CH_skin	CH_butcher	CPyoung_barn	CPadult_barn	CPyoung_manure	CP_sick	BOyoung_confi	BO_cookingarea	BO_defecate	BO_water	BO_sick	BOadult_play	OVadult_defecate	OVyoung_barn	OVyoung_pen	OV_stored	OV_water	OVadult_distance_bin	OVadult_pen	OVadult_play	Total_OV
	236894	1	236894	3	0	0	1	0	0	0	0	0	0	1	1	1	1	1	2	2	1	1	3	1	0	2	1	1	0	0	0	0	0	0	0	0	0
	233440	0	236894	1	0	0	1	1	1	0	1	1	1	0	1	1	1	1	2	2	2	1	0	0	0	0	0	0	0	0	0	0	0	0	0	0	0
	245075	1	245075	3	0	0	1	0	0	0	0	0	1	1	1	1	1	1	0	1	0	0	0	0	0	2	0	1	0	0	0	0	0	0	0	0	0
	230728	0	245075	1	0	0	1	0	0	0	0	0	1	0	0	0	0	0	0	2	0	0	3	1	1	2	1	1	0	0	0	0	0	0	0	0	0
	244989	1	244989	1	0	0	0	0	0	0	0	0	1	1	0	0	0	0	1	1	2	1	1	0	0	2	1	1	1	1	2	0	2	2	2	1	7
	254496	0	244989	1	0	0	0	0	0	0	0	0	1	1	0	0	0	0	0	0	0	0	0	0	0	0	0	0	0	0	0	0	0	0	0	0	0
	238200	1	238200	1	0	0	0	0	0	0	0	0	1	1	1	0	1	1	1	1	1	0	0	0	0	1	0	0	0	0	0	0	0	0	0	0	0
	251487	0	238200	2	0	1	0	0	0	0	0	0	1	1	0	0	0	0	2	2	2	1	0	0	0	0	0	0	0	0	0	0	0	0	0	0	0
	207350	1	207350	4	1	0	0	0	0	0	0	0	1	0	1	0	0	0	0	0	0	0	0	0	0	0	0	0	0	0	0	0	0	0	0	0	0
	282560	0	207350	1	0	0	1	2	1	0	2	1	1	0	1	1	1	0	0	0	0	0	1	1	1	1	1	1	1	2	1	1	1	1	1	1	4
	257810	1	257810	3	1	1	1	0	0	0	0	0	1	1	0	0	0	0	1	1	1	0	1	0	0	1	1	1	1	1	2	1	1	1	2	1	16
	217355	0	257810	1	0	0	1	2	1	1	2	1	0	0	1	0	0	0	1	1	1	0	1	0	0	1	1	1	1	1	2	1	1	1	2	1	3
	208118	1	208118	1	0	0	0	1	1	0	1	2	1	1	0	0	0	0	0	2	0	0	0	0	0	2	0	0	0	0	0	0	0	0	0	0	0
	292131	0	208118	1	0	0	1	1	1	0	2	2	1	0	0	0	0	0	0	0	0	0	1	0	0	1	1	0	0	1	2	0	1	2	2	0	2
	243806	1	243806	1	0	0	1	0	0	0	0	0	1	0	0	0	0	0	0	0	0	0	1	0	0	2	1	0	0	0	0	0	0	0	0	0	0
	262100	0	243806	4	0	0	1	1	1	0	2	1	1	0	0	0	0	0	0	0	0	0	0	0	0	0	0	0	0	0	0	0	0	0	0	0	0
	297805	1	297805	1	0	0	1	0	0	0	0	0	1	0	1	1	1	1	0	0	0	0	0	0	0	1	0	1	0	0	0	0	0	0	0	0	0
	296416	0	297805	1	0	0	1	2	1	1	2	2	1	0	1	0	0	0	0	1	0	0	0	0	0	2	0	1	0	0	0	0	0	0	0	0	0
	242601	1	242601	2	1	1	0	0	0	0	0	0	2	1	1	1	1	1	0	0	0	0	0	0	0	0	0	0	0	0	0	0	0	0	0	0	0
	213239	0	242601	1	0	0	1	1	1	0	2	2	1	1	1	0	1	0	0	2	0	0	3	0	0	1	1	1	1	2	1	1	1	1	1	1	6
	230225	1	230225	1	0	0	1	1	1	1	1	2	0	0	1	1	0	0	0	0	0	0	0	0	0	0	0	0	0	0	0	0	0	0	0	0	0
	287099	0	230225	1	0	0	1	2	1	0	2	1	1	0	0	0	0	0	0	0	0	0	1	0	0	1	1	1	0	0	0	0	0	0	0	0	0
	221945	1	221945	2	0	0	0	2	1	0	1	2	2	1	0	0	0	0	2	2	2	0	0	0	0	2	0	1	0	0	0	0	0	0	0	0	0
	285526	0	221945	1	0	0	0	1	1	0	2	1	1	1	1	0	0	0	2	2	2	1	3	0	0	2	1	0	0	0	0	0	0	0	0	0	0
	201532	1	201532	1	0	0	0	2	1	0	2	1	1	0	1	0	1	0	2	2	2	1	0	0	0	2	1	0	1	0	0	1	1	2	1	1	2
	236473	0	201532	1	0	0	0	1	1	1	2	1	1	1	1	0	0	0	0	0	0	0	0	0	0	1	0	1	0	0	0	0	0	0	0	0	0
	229480	1	229480	2	0	1	0	2	1	0	2	1	1	1	1	1	1	0	1	1	2	0	1	0	0	1	0	1	0	0	0	0	0	0	0	0	0
	242725	0	229480	1	0	0	1	2	1	0	2	1	1	0	1	1	1	0	1	1	2	0	0	0	0	1	0	1	1	0	0	0	1	1	2	1	2
	225423	1	225423	1	1	0	1	2	1	0	2	1	1	0	1	1	1	0	0	0	0	0	0	0	0	0	0	0	0	0	0	0	0	0	0	0	0
	215359	0	225423	3	0	0	1	2	0	0	2	2	1	0	1	1	1	1	2	2	1	0	3	0	0	1	0	1	1	2	1	1	1	2	1	1	17
	234872	1	234872	1	0	0	1	0	0	0	0	0	1	1	1	1	0	0	0	0	0	0	0	0	0	2	0	1	0	2	1	0	2	1	1	0	35
	293740	0	234872	1	0	0	0	0	0	0	0	0	1	1	0	0	0	0	0	0	0	0	0	1	1	2	1	1	0	0	0	0	0	0	0	0	0
	224000	1	224000	3	1	1	1	0	0	0	0	0	1	1	1	1	0	1	0	0	0	0	1	0	0	2	1	0	0	0	0	0	0	0	0	0	0
	245824	0	224000	1	0	0	1	1	1	0	2	1	1	1	0	0	0	0	2	2	1	0	0	0	0	2	1	0	0	2	1	0	2	2	1	0	5
	271198	1	271198	3	0	0	1	0	0	0	0	0	1	0	1	1	1	1	0	0	0	0	0	0	0	2	0	1	0	1	2	1	2	1	2	0	40
	284530	0	271198	1	0	0	1	0	0	0	0	0	1	0	1	1	1	1	0	0	0	0	0	0	0	0	0	0	0	0	0	0	0	0	0	0	0
	213855	1	213855	1	0	0	1	1	1	0	2	2	1	0	1	0	0	0	1	1	1	0	0	0	0	0	0	0	0	0	0	0	0	0	0	0	0
	290197	0	213855	1	0	0	1	0	0	0	0	0	1	0	1	0	0	0	0	2	0	1	0	0	0	1	1	1	1	0	0	1	1	1	1	1	4
	279277	1	279277	3	0	0	1	0	0	0	0	0	1	0	1	1	1	1	0	1	0	0	0	0	0	0	0	0	0	0	0	0	0	0	0	0	0
	213125	0	279277	1	0	0	1	1	1	1	2	2	1	0	1	1	1	1	0	0	0	0	0	0	0	0	0	0	0	0	0	0	0	0	0	0	0
	255581	1	255581	1	0	1	1	2	1	0	2	1	1	0	1	1	0	0	0	2	0	0	0	0	0	2	0	1	1	0	0	0	1	2	1	1	2
	279755	0	255581	1	0	0	0	2	1	0	2	2	2	0	1	0	0	0	0	0	0	0	0	0	0	0	0	0	0	0	0	0	0	0	0	0	0
	233086	1	233086	2	0	0	1	0	0	0	0	0	1	0	1	1	1	0	0	0	0	0	3	0	0	1	0	1	0	0	0	0	0	0	0	0	0
	279418	0	233086	1	0	0	1	2	1	0	2	1	1	0	1	0	0	0	2	2	2	0	0	0	0	0	0	0	1	2	1	1	1	1	1	1	2
	275138	1	275138	3	1	1	1	2	1	0	2	2	2	1	1	1	1	1	0	1	0	0	1	0	0	2	1	1	0	0	0	0	0	0	0	0	0
	220114	0	275138	1	0	0	1	1	1	0	2	2	1	0	0	0	0	0	2	2	2	0	3	0	0	1	0	1	0	0	0	0	0	0	0	0	0
	266231	1	266231	1	0	0	1	1	1	0	2	1	1	0	0	0	1	0	2	2	1	0	0	0	0	1	0	0	0	0	0	0	0	0	0	0	0
	213560	0	266231	1	0	0	0	2	1	0	1	2	1	1	0	0	0	0	2	2	1	0	1	0	0	1	1	0	0	0	0	1	1	2	1	0	1
	275010	1	275010	3	0	1	1	0	0	0	0	0	2	0	1	0	0	0	0	0	0	0	0	0	0	1	0	0	0	0	0	0	0	0	0	0	0
	269253	0	275010	1	0	0	0	1	1	0	2	2	1	0	0	0	0	0	2	2	1	0	1	1	1	2	0	0	0	0	0	0	0	0	0	0	0
	212662	1	212662	1	0	0	1	1	1	0	2	2	1	1	0	0	0	0	0	0	0	0	0	1	0	1	1	0	0	0	0	0	0	0	0	0	0
	268799	0	212662	3	0	1	1	2	1	1	2	1	1	0	1	0	0	0	2	2	1	1	0	0	0	1	0	1	0	0	0	0	0	0	0	0	0
	262422	1	262422	1	0	1	1	0	0	0	0	0	2	0	0	0	0	0	0	0	0	0	0	0	0	0	0	0	0	0	0	0	0	0	0	0	0
	289813	0	262422	1	0	0	1	1	1	0	2	2	1	0	1	1	0	0	0	0	0	0	0	0	0	0	0	0	0	0	0	0	0	0	0	0	0
	211690	1	211690	3	1	0	0	2	1	0	2	1	2	0	1	0	0	0	0	0	0	0	1	0	0	2	1	0	0	1	2	1	2	2	2	0	15
	298434	0	211690	1	0	0	0	0	0	0	0	0	1	0	0	0	0	0	0	0	0	0	0	0	0	2	0	0	0	0	0	0	0	0	0	0	0
	299314	1	299314	3	1	0	1	0	0	0	0	0	1	0	0	0	0	0	0	2	0	0	0	1	0	2	1	0	0	0	0	0	0	0	0	0	0
	230993	0	299314	1	0	0	1	1	1	0	2	1	1	1	0	0	1	0	1	2	1	0	1	0	0	2	1	1	1	1	1	1	2	1	1	1	5
	203868	1	203868	1	0	0	1	2	1	0	2	1	1	0	1	0	0	0	0	1	0	0	0	0	0	1	0	0	0	1	2	0	1	2	2	0	8
	247311	0	203868	1	0	0	1	1	1	0	1	2	1	0	0	0	0	0	2	2	1	0	0	0	0	1	0	0	0	2	1	1	1	2	1	0	4
	232532	1	232532	1	0	0	0	0	0	0	0	0	0	0	1	0	1	1	0	1	0	1	0	0	0	2	1	0	0	1	2	1	2	2	2	0	24
	263613	0	232532	1	0	0	0	0	0	0	0	0	1	0	0	0	0	0	0	0	0	0	0	0	0	0	0	0	0	0	0	0	0	0	0	0	0
	209570	1	209570	2	1	1	1	0	0	0	0	0	0	0	1	1	1	1	2	2	1	0	0	0	0	0	0	0	0	0	0	0	0	0	0	0	0
	281490	0	209570	4	1	0	0	1	1	1	2	2	1	0	1	1	0	0	0	2	0	1	0	0	0	1	0	1	0	0	0	0	0	0	0	0	0
	230653	1	230653	3	0	1	0	2	1	0	2	2	2	1	1	1	1	1	1	1	2	0	1	1	1	1	0	1	1	1	2	0	1	2	2	1	3
	273345	0	230653	1	0	0	0	1	1	0	2	1	2	1	0	0	1	1	2	1	2	1	1	1	1	2	1	1	0	2	1	1	2	2	1	0	10
	209970	1	209970	4	0	0	0	0	0	0	0	0	2	1	1	0	0	0	2	2	2	1	0	0	0	1	1	1	1	2	1	1	1	1	1	1	5
	251244	0	209970	1	0	0	0	1	1	0	2	2	2	1	1	0	1	1	0	2	0	0	0	0	0	2	0	0	0	0	0	0	0	0	0	0	0
	209418	1	209418	1	0	0	1	1	1	0	2	2	1	1	1	1	0	0	0	1	0	1	0	0	0	2	1	0	0	0	0	0	0	0	0	0	0
	252430	0	209418	1	0	0	0	0	0	0	0	0	1	1	0	0	0	0	0	0	0	0	0	0	0	0	0	0	0	0	0	0	0	0	0	0	0
	280253	1	280253	1	0	0	0	0	0	0	0	0	1	1	0	0	0	0	0	1	0	0	0	0	0	0	0	0	0	0	0	0	0	0	0	0	0
	241250	0	280253	1	0	0	1	1	1	0	2	1	1	0	1	1	0	0	0	2	0	1	3	0	0	1	1	0	0	0	0	0	1	2	1	0	3
	277816	1	277816	1	0	0	1	1	1	0	2	2	1	0	0	1	0	0	0	2	0	0	0	0	0	0	0	0	0	0	0	0	0	0	0	0	0
	246360	0	277816	1	1	0	1	1	1	0	2	2	1	0	1	0	1	1	0	0	0	0	0	0	0	0	0	0	0	0	0	0	0	0	0	0	0
	210197	1	210197	1	1	0	1	2	1	0	2	2	2	1	1	1	1	1	0	2	0	0	0	0	0	0	0	0	0	0	0	0	0	0	0	0	0
	248233	0	210197	2	0	0	1	1	1	0	2	1	2	1	1	0	0	0	1	2	1	1	3	0	0	2	1	1	1	0	0	0	1	2	1	1	6
	208712	1	208712	2	0	1	0	1	1	0	2	2	2	1	1	0	0	0	0	0	0	0	0	0	0	2	1	1	1	1	2	0	2	1	2	1	40
	287759	0	208712	1	0	0	1	0	0	0	0	0	1	1	1	0	0	0	0	1	0	1	1	1	1	2	1	1	0	0	0	0	0	0	0	0	0
	283855	1	283855	1	0	0	0	1	1	0	2	1	1	1	1	1	0	0	0	0	0	0	0	0	0	0	0	0	0	0	0	0	0	0	0	0	0
	288859	0	283855	1	0	0	1	1	1	1	1	2	1	0	1	1	1	1	2	2	1	0	3	0	0	1	1	0	0	0	0	0	0	0	0	0	0
	219909	1	219909	1	0	0	0	1	1	0	2	2	1	0	1	0	1	1	0	2	0	0	0	0	0	1	0	1	0	0	0	0	0	0	0	0	0
	278679	0	219909	1	0	0	1	0	0	0	0	0	1	0	1	1	1	1	0	2	0	0	0	0	0	1	1	1	0	0	0	0	0	0	0	0	0
	233021	1	233021	3	1	1	0	1	1	0	2	1	1	1	1	1	1	1	0	1	0	0	0	0	0	0	0	0	0	0	0	0	0	0	0	0	0
	252806	0	233021	2	0	0	0	0	0	0	0	0	1	0	1	0	0	0	2	2	1	1	3	1	1	1	1	1	0	0	0	0	0	0	0	0	0
	248029	1	248029	4	0	0	0	0	0	0	0	0	1	0	1	1	1	1	1	1	1	0	0	0	0	2	1	1	1	1	2	0	2	1	2	1	6
	244741	0	248029	3	0	0	1	0	0	0	0	0	1	1	1	1	1	1	0	1	0	0	0	0	0	1	0	1	0	0	0	0	0	0	0	0	0
	235038	1	235038	3	0	1	0	0	0	0	0	0	1	0	1	1	1	1	0	2	0	0	0	0	0	1	0	1	0	0	0	0	0	0	0	0	0
	279724	0	235038	2	0	0	0	0	0	0	0	0	1	1	1	1	1	1	2	2	1	1	3	1	1	2	1	1	1	2	1	1	2	2	1	1	6
	255337	1	255337	3	0	0	0	0	0	0	0	0	2	1	0	0	0	0	0	0	0	0	2	0	0	2	0	0	0	0	0	0	0	0	0	0	0
	299875	0	255337	1	1	0	1	0	0	0	0	0	1	0	0	0	0	0	0	0	0	0	0	0	0	1	0	0	0	0	0	0	0	0	0	0	0
	289563	1	289563	1	0	0	1	1	1	1	1	2	1	1	1	1	1	1	0	2	0	0	0	0	0	0	0	0	0	0	0	0	0	0	0	0	0
	271514	0	289563	3	0	0	1	0	0	0	0	0	1	0	0	0	0	0	0	1	0	1	0	1	1	1	0	1	0	0	0	0	0	0	0	0	0
	249358	1	249358	1	0	0	0	1	1	0	2	1	2	1	0	0	0	0	1	1	1	0	0	0	0	2	1	0	0	0	0	0	0	0	0	0	0
	239644	0	249358	1	0	0	0	1	1	0	2	2	1	1	0	0	0	0	0	0	0	0	0	0	0	0	0	0	0	0	0	0	0	0	0	0	0
	206011	1	206011	1	0	0	0	0	0	0	0	0	1	0	1	1	1	1	0	0	0	0	0	0	0	0	0	0	0	0	0	0	0	0	0	0	0
	260724	0	206011	1	0	0	1	1	1	0	2	1	1	1	1	1	0	0	0	0	0	0	2	1	1	1	1	1	0	0	0	0	0	0	0	0	0
	222063	1	222063	3	0	0	0	0	0	0	0	0	2	0	1	0	0	0	0	0	0	0	0	0	0	0	0	0	0	2	1	0	1	1	1	0	11
	206643	0	222063	1	0	0	0	0	0	0	0	0	1	0	0	0	0	0	0	1	0	0	1	1	1	1	1	0	0	0	0	0	0	0	0	0	0
	266192	1	266192	1	0	0	1	0	0	0	0	0	1	0	1	1	0	0	0	0	0	0	0	0	0	0	0	0	0	0	0	0	0	0	0	0	0
	278936	0	266192	1	0	0	1	0	0	0	0	0	1	0	1	1	1	1	0	1	0	0	0	0	0	1	0	1	1	0	0	0	1	2	1	1	1
	255347	1	255347	3	0	1	0	0	0	0	0	0	2	0	0	0	1	1	0	0	0	0	0	0	0	0	0	0	0	0	0	0	0	0	0	0	0
	261830	0	255347	1	0	0	0	1	1	0	2	2	2	0	0	0	0	0	0	2	0	0	0	1	1	1	0	1	1	2	1	0	1	1	1	1	12
	281029	1	281029	3	0	0	1	0	0	0	0	0	1	1	1	1	0	0	0	0	0	0	0	0	0	2	1	1	0	0	0	0	0	0	0	0	0
	278751	0	281029	1	0	0	1	0	0	0	0	0	1	0	1	1	0	0	1	1	2	0	0	0	0	1	1	1	1	0	0	1	1	2	2	1	2
	212989	1	212989	1	0	0	1	0	0	0	0	0	1	1	1	1	0	0	0	2	0	1	3	1	0	1	1	0	0	0	0	0	1	2	1	0	2
	254596	0	212989	1	1	0	0	0	0	0	0	0	2	1	1	0	0	0	0	2	0	0	3	1	1	2	1	0	1	2	1	0	2	1	1	1	4
	225879	1	225879	1	0	0	1	1	1	0	2	1	1	0	1	0	1	0	0	2	0	0	3	0	0	1	1	1	0	0	0	0	0	0	0	0	0
	277534	0	225879	1	0	0	1	0	0	0	0	0	1	0	1	1	0	0	1	1	1	1	0	0	0	2	1	1	0	0	0	0	0	0	0	0	0
	232108	1	232108	3	0	1	1	0	0	0	0	0	1	1	1	1	1	1	1	1	1	0	0	0	0	0	0	0	0	0	0	0	0	0	0	0	0
	207499	0	232108	1	0	0	1	1	1	1	2	1	1	1	1	1	1	1	2	2	2	1	3	0	0	2	1	0	0	0	0	0	0	0	0	0	0
	227215	1	227215	4	0	0	0	1	1	0	2	1	1	1	0	0	0	0	2	2	2	0	3	0	0	2	1	0	0	0	0	0	0	0	0	0	0
	269439	0	227215	1	0	0	1	0	0	0	0	0	1	1	0	0	0	0	0	0	0	0	0	0	0	0	0	0	0	0	0	0	0	0	0	0	0
	245415	1	245415	1	0	0	0	0	0	0	0	0	2	0	1	1	0	0	1	1	2	0	0	0	0	1	0	1	1	1	2	1	1	1	2	1	20
	266902	0	245415	3	0	0	1	1	1	0	2	2	1	0	1	0	1	1	1	1	1	0	0	0	0	2	1	0	0	0	0	0	0	0	0	0	0
	255275	1	255275	1	0	0	0	0	0	0	0	0	1	1	1	1	0	0	0	0	0	0	0	0	0	0	0	0	0	0	0	0	0	0	0	0	0
	289234	0	255275	1	0	0	1	1	1	0	2	1	1	1	0	0	0	0	0	2	0	0	0	0	0	2	1	0	0	0	0	0	0	0	0	0	0
	213750	1	213750	1	0	0	0	0	0	0	0	0	1	1	1	1	0	0	0	0	0	0	0	0	0	0	0	0	0	0	0	0	0	0	0	0	0
	212049	0	213750	2	1	1	0	1	1	0	2	2	1	0	1	0	1	1	1	2	1	1	3	0	0	1	1	0	1	0	0	1	1	2	1	0	2
	208413	1	208413	1	0	0	0	0	0	0	0	0	1	1	1	1	1	1	0	1	0	0	0	1	1	2	1	0	1	0	0	0	1	1	2	1	1
	237381	0	208413	1	0	0	1	1	0	0	2	2	1	1	1	1	0	0	0	1	0	0	0	1	1	2	0	1	0	0	0	0	0	0	0	0	0
	206347	1	206347	1	0	0	0	1	1	0	2	2	1	1	1	0	1	1	1	1	1	0	1	0	0	2	0	1	0	2	1	1	2	1	1	0	39
	221929	0	206347	1	0	0	1	2	1	1	2	1	1	1	1	1	1	1	1	1	1	0	1	1	1	1	1	1	1	1	2	1	1	1	2	1	24
	249775	1	249775	1	0	0	1	1	0	1	2	1	1	0	1	1	0	0	0	2	0	0	3	0	0	1	0	1	1	2	1	1	1	1	1	1	5
	224488	0	249775	2	1	0	1	1	1	0	2	1	2	0	1	1	1	1	1	2	1	1	0	0	0	1	0	1	1	0	0	1	1	2	1	1	1
	253550	1	253550	2	0	0	0	0	0	0	0	0	1	0	1	1	1	1	0	2	0	1	3	1	1	1	1	1	0	0	0	0	0	0	0	0	0
	260323	0	253550	1	0	0	1	1	1	0	2	1	1	0	1	0	1	1	2	2	2	1	3	1	1	1	1	1	1	2	1	0	1	1	1	0	4
	211219	1	211219	1	0	0	1	1	1	1	2	1	1	1	1	1	0	0	0	1	0	1	2	1	1	1	1	1	0	0	0	0	0	0	0	0	0
	238844	0	211219	3	0	0	1	0	0	0	0	0	1	1	1	1	1	1	0	0	0	0	0	0	0	0	0	0	0	0	0	0	0	0	0	0	0
	279861	1	279861	1	1	0	1	1	1	0	2	2	1	0	1	0	1	1	0	1	0	0	2	1	1	2	0	0	0	0	0	0	0	0	0	0	0
	211319	0	279861	1	0	0	1	0	0	0	0	0	1	0	1	1	0	0	0	0	0	0	0	0	0	0	0	0	0	0	0	0	0	0	0	0	0
	263560	1	263560	4	1	0	0	2	1	1	2	2	1	1	0	0	0	0	2	1	2	0	0	0	0	2	0	0	0	0	0	0	0	0	0	0	0
	243826	0	263560	3	0	0	1	0	0	0	0	0	1	1	1	1	1	1	0	0	0	0	0	0	0	0	0	0	0	0	0	0	0	0	0	0	0
	280019	1	280019	1	1	0	1	1	1	0	2	1	1	1	1	1	1	1	2	2	2	1	0	0	0	0	0	0	0	0	0	0	0	0	0	0	0
	200030	0	280019	3	0	0	0	1	1	0	2	1	1	0	1	1	0	0	2	2	2	1	1	1	1	1	1	1	1	2	1	0	1	1	1	1	3
	221787	1	221787	1	0	0	0	1	1	0	2	1	1	0	1	1	1	1	2	2	2	0	1	1	1	1	0	1	0	0	0	0	0	0	0	0	0
	221083	0	221787	1	0	0	1	0	0	0	0	0	1	0	1	1	0	0	0	0	0	0	0	0	0	1	1	1	1	0	0	0	1	2	1	1	3
	233630	1	233630	2	0	0	1	0	0	0	0	0	1	1	1	1	0	0	0	1	0	0	1	0	0	1	1	1	0	0	0	0	0	0	0	0	0
	289434	0	233630	3	0	0	1	0	0	0	0	0	1	1	1	1	0	0	0	1	0	1	0	0	0	0	0	0	0	0	0	0	0	0	0	0	0
	222153	1	222153	1	0	0	1	0	0	0	0	0	0	1	0	0	0	0	0	0	0	0	0	0	0	0	0	0	0	0	0	0	0	0	0	0	0
	219016	0	222153	1	0	0	1	1	1	0	2	1	1	0	0	0	0	0	0	0	0	0	0	0	0	0	0	0	0	0	0	0	0	0	0	0	0
	236499	1	236499	1	0	0	1	0	0	0	0	0	1	0	1	1	1	1	0	0	0	0	0	0	0	0	0	0	0	0	0	0	0	0	0	0	0
	252609	0	236499	1	0	0	1	0	0	0	0	0	1	1	1	1	0	0	0	0	0	1	0	0	0	1	0	0	0	0	0	0	0	0	0	0	0
	245821	1	245821	4	1	0	0	1	0	0	2	2	1	1	1	1	0	0	0	2	0	0	3	0	0	2	0	1	0	0	0	0	0	0	0	0	0
	274043	0	245821	1	0	0	0	0	0	0	0	0	1	0	0	0	1	1	0	0	0	0	0	0	0	0	0	0	0	0	0	0	0	0	0	0	0
	210333	1	210333	1	0	0	0	0	0	0	0	0	1	1	1	1	1	1	0	0	0	0	2	0	0	1	1	1	0	0	0	0	0	0	0	0	0
	274055	0	210333	1	0	0	1	2	1	1	2	2	1	1	1	1	1	1	0	0	0	0	1	1	1	2	1	1	0	0	0	0	0	0	0	0	0
